# Supplementary material for: Face-to-Face Assembly of Ag Nanoplates on Filter Papers for Pesticide Detection by Surface-Enhanced Raman Spectroscopy
Source: Nanomaterials (Basel). 2022 Apr 19;12(9):1398. doi: 10.3390/nano12091398 (PMC9104380; doi:10.3390/nano12091398)
Supplement: Supplementary file 1 [file nanomaterials-12-01398-s001.zip]

Archive with 1 entries (1 files):
- nanomaterials-1652966-supplementary.pdf
